# Supplementary material for: A Small Molecule Selected from a DNA‐Encoded Library of Natural Products That Binds to TNF‐α and Attenuates Inflammation In Vivo
Source: Adv Sci (Weinh). 2022 May 21;9(21):2201258. doi: 10.1002/advs.202201258 (PMC9313502; doi:10.1002/advs.202201258)
Supplement: Supplementary file 2 — Suplemental Table 4 [file ADVS-9-2201258-s002.xlsx]

## Sheet: Sheet1
	List of compounds in nDEL.
	#	Compounds	Structure	Linker	Isomers (n)	Reference
	1	Oridonin		L1	4	Angew. Chem. Int. Ed. 2019, 58, 9254-9261
				L2	2	IScience 2020, 23, 101197
	2	Myricetin		L1	6	Angew. Chem. Int. Ed. 2019, 58, 9254-9261
	3	Baicalein		L1	3	Angew. Chem. Int. Ed. 2019, 58, 9254-9261
	4	Theophylline		L1	2	Angew. Chem. Int. Ed. 2019, 58, 9254-9261
	5	Kinetin		L1	3	Angew. Chem. Int. Ed. 2019, 58, 9254-9261
	6	Acetaminophen		L1	2	Angew. Chem. Int. Ed. 2019, 58, 9254-9261
	7	Protocatechuic acid		L1	2	Angew. Chem. Int. Ed. 2019, 58, 9254-9261
	8	Bengenin		L1	1	Angew. Chem. Int. Ed. 2019, 58, 9254-9261
	9	Naringin		L1	1	Angew. Chem. Int. Ed. 2019, 58, 9254-9261
	10	Pyridoxine		L1	2	Angew. Chem. Int. Ed. 2019, 58, 9254-9261
	11	Methyl protocatechuate		L1	2	Angew. Chem. Int. Ed. 2019, 58, 9254-9261
	12	Theophylline-7-acetic acid		L1	1	Angew. Chem. Int. Ed. 2019, 58, 9254-9261
	13	Biochanin A		L1	3	Angew. Chem. Int. Ed. 2019, 58, 9254-9261
	14	Phloracetophenone		L1	2	Angew. Chem. Int. Ed. 2019, 58, 9254-9261
	15	Gentisic acid		L1	3	Angew. Chem. Int. Ed. 2019, 58, 9254-9261
	16	Theobromine		L1	3	Angew. Chem. Int. Ed. 2019, 58, 9254-9261
	17	Luteolin		L1	4	Angew. Chem. Int. Ed. 2019, 58, 9254-9261
	18	Nicotinic acid		L1	1	Angew. Chem. Int. Ed. 2019, 58, 9254-9261
	19	Esculetin		L1	2	Angew. Chem. Int. Ed. 2019, 58, 9254-9261
	20	Phlorizin		L1	2	Angew. Chem. Int. Ed. 2019, 58, 9254-9261
				L2	2	IScience 2020, 23, 101197
	21	Picroside		L1	1	Angew. Chem. Int. Ed. 2019, 58, 9254-9261
	22	7-Hydroxycoumarin		L1	1	Angew. Chem. Int. Ed. 2019, 58, 9254-9261
	23	Nocodazole		L1	2	Angew. Chem. Int. Ed. 2019, 58, 9254-9261
	24	Scopoletin		L1	1	Angew. Chem. Int. Ed. 2019, 58, 9254-9261
	25	Jatrorrhizine		L1	1	Angew. Chem. Int. Ed. 2019, 58, 9254-9261
	26	Fraxetin		L1	2	Angew. Chem. Int. Ed. 2019, 58, 9254-9261
	27	Daphnetin		L1	2	Angew. Chem. Int. Ed. 2019, 58, 9254-9261
	28	Quercetin		L1	5	Angew. Chem. Int. Ed. 2019, 58, 9254-9261
	29	Hyperoside		L1	4	Angew. Chem. Int. Ed. 2019, 58, 9254-9261
	30	(-)-Epicatechin gallate		L1	5	Angew. Chem. Int. Ed. 2019, 58, 9254-9261
	31	Plumbagin		L1	1	Angew. Chem. Int. Ed. 2019, 58, 9254-9261
	32	Liquiritin		L1	1	Angew. Chem. Int. Ed. 2019, 58, 9254-9261
	33	Liquiritigenin		L1	1	Angew. Chem. Int. Ed. 2019, 58, 9254-9261
	34	Benzyladenine		L1	3	Angew. Chem. Int. Ed. 2019, 58, 9254-9261
	35	Dihydromyricetin		L1	2	Angew. Chem. Int. Ed. 2019, 58, 9254-9261
	36	Cianidanol		L1	2	Angew. Chem. Int. Ed. 2019, 58, 9254-9261
	37	Silibinin		L1	3	Angew. Chem. Int. Ed. 2019, 58, 9254-9261
				L2	1	IScience 2020, 23, 101197
	38	(-)-Gallocatechin gallate		L1	2	Angew. Chem. Int. Ed. 2019, 58, 9254-9261
	39	Tolcapone		L1	2	Angew. Chem. Int. Ed. 2019, 58, 9254-9261
	40	Cinchophen		L1	1	Angew. Chem. Int. Ed. 2019, 58, 9254-9261
	41	Probenecid		L1	1	Angew. Chem. Int. Ed. 2019, 58, 9254-9261
	42	Dexibuprofen		L1	1	Angew. Chem. Int. Ed. 2019, 58, 9254-9261
	43	Phthalylsulfacetamide		L1	3	Angew. Chem. Int. Ed. 2019, 58, 9254-9261
	44	Indometacin		L1	1	Angew. Chem. Int. Ed. 2019, 58, 9254-9261
	45	Carzenide		L1	2	Angew. Chem. Int. Ed. 2019, 58, 9254-9261
	46	Sulindac		L1	1	Angew. Chem. Int. Ed. 2019, 58, 9254-9261
	47	ABT-492		L1	1	Angew. Chem. Int. Ed. 2019, 58, 9254-9261
	48	Diclofenac		L1	1	Angew. Chem. Int. Ed. 2019, 58, 9254-9261
	49	Loxoprofen		L1	1	Angew. Chem. Int. Ed. 2019, 58, 9254-9261
	50	Pefloxacin		L1	2	Angew. Chem. Int. Ed. 2019, 58, 9254-9261
	51	Cetirizine		L1	1	Angew. Chem. Int. Ed. 2019, 58, 9254-9261
	52	Pranoprofen		L1	1	Angew. Chem. Int. Ed. 2019, 58, 9254-9261
	53	Argatroban		L1	1	Angew. Chem. Int. Ed. 2019, 58, 9254-9261
	54	Benazepril		L1	1	Angew. Chem. Int. Ed. 2019, 58, 9254-9261
	55	Fenoprofen		L1	1	Angew. Chem. Int. Ed. 2019, 58, 9254-9261
	56	Ciprofloxacin		L1	1	Angew. Chem. Int. Ed. 2019, 58, 9254-9261
	57	Cinoxacin		L1	1	Angew. Chem. Int. Ed. 2019, 58, 9254-9261
	58	Orbifloxacin		L1	1	Angew. Chem. Int. Ed. 2019, 58, 9254-9261
	59	Indoprofen		L1	1	Angew. Chem. Int. Ed. 2019, 58, 9254-9261
	60	Moxifloxacin		L1	1	Angew. Chem. Int. Ed. 2019, 58, 9254-9261
	61	Phthalylsulfathiazole		L1	3	Angew. Chem. Int. Ed. 2019, 58, 9254-9261
	62	Raberprazole		L1	1	Angew. Chem. Int. Ed. 2019, 58, 9254-9261
	63	Actarit		L1	2	Angew. Chem. Int. Ed. 2019, 58, 9254-9261
	64	Azilsartan		L1	2	Angew. Chem. Int. Ed. 2019, 58, 9254-9261
	65	Flumequine		L1	1	Angew. Chem. Int. Ed. 2019, 58, 9254-9261
	66	Proglumide		L1	2	Angew. Chem. Int. Ed. 2019, 58, 9254-9261
	67	Sparfloxacin		L1	1	Angew. Chem. Int. Ed. 2019, 58, 9254-9261
	68	Sarafloxacin		L1	1	Angew. Chem. Int. Ed. 2019, 58, 9254-9261
	69	Oxolinic acid		L1	1	Angew. Chem. Int. Ed. 2019, 58, 9254-9261
	70	Tazobactam acid		L1	1	Angew. Chem. Int. Ed. 2019, 58, 9254-9261
	71	Diacerein		L1	1	Angew. Chem. Int. Ed. 2019, 58, 9254-9261
	72	Succinylsulfathiazole		L1	4	Angew. Chem. Int. Ed. 2019, 58, 9254-9261
	73	Ofloxacin		L1	1	Angew. Chem. Int. Ed. 2019, 58, 9254-9261
	74	Nalidixic acid		L1	1	Angew. Chem. Int. Ed. 2019, 58, 9254-9261
	75	Tetryzoline		L1	1	Angew. Chem. Int. Ed. 2019, 58, 9254-9261
	76	Flubendazole		L1	2	Angew. Chem. Int. Ed. 2019, 58, 9254-9261
	77	Phenytoin		L1	3	Angew. Chem. Int. Ed. 2019, 58, 9254-9261
	78	Ziprasidone		L1	2	Angew. Chem. Int. Ed. 2019, 58, 9254-9261
	79	Sulfalen		L1	3	Angew. Chem. Int. Ed. 2019, 58, 9254-9261
	80	Thalidomide		L1	1	Angew. Chem. Int. Ed. 2019, 58, 9254-9261
	81	Gemcitabine		L1	3	Angew. Chem. Int. Ed. 2019, 58, 9254-9261
	82	Tizanidine		L1	1	Angew. Chem. Int. Ed. 2019, 58, 9254-9261
	83	Methylthiouracil		L1	2	Angew. Chem. Int. Ed. 2019, 58, 9254-9261
	84	Rosiglitazone		L1	1	Angew. Chem. Int. Ed. 2019, 58, 9254-9261
	85	Zileuton		L1	1	Angew. Chem. Int. Ed. 2019, 58, 9254-9261
	86	Sunitinib		L1	2	Angew. Chem. Int. Ed. 2019, 58, 9254-9261
	87	Losartan		L1	3	Angew. Chem. Int. Ed. 2019, 58, 9254-9261
	88	Pioglitazone		L1	1	Angew. Chem. Int. Ed. 2019, 58, 9254-9261
				L3	1	J. Am. Chem. Soc. 2013, 135, 12994-12997
	89	Fluorocytosine		L1	2	Angew. Chem. Int. Ed. 2019, 58, 9254-9261
	90	R-(+)-Lansoprazole		L1	2	Angew. Chem. Int. Ed. 2019, 58, 9254-9261
	91	Zolmitriptan		L1	1	Angew. Chem. Int. Ed. 2019, 58, 9254-9261
	92	Fenbendazole		L1	2	Angew. Chem. Int. Ed. 2019, 58, 9254-9261
	93	Albendazole		L1	1	Angew. Chem. Int. Ed. 2019, 58, 9254-9261
	94	Mebendazole		L1	2	Angew. Chem. Int. Ed. 2019, 58, 9254-9261
	95	Tolazamide		L1	2	Angew. Chem. Int. Ed. 2019, 58, 9254-9261
	96	Azathioprine		L1	3	Angew. Chem. Int. Ed. 2019, 58, 9254-9261
	97	Oxfendazole		L1	3	Angew. Chem. Int. Ed. 2019, 58, 9254-9261
	98	Ganciclovir		L1	2	Angew. Chem. Int. Ed. 2019, 58, 9254-9261
				L2	1	IScience 2020, 23, 101197
	99	Allopurinol		L1	4	Angew. Chem. Int. Ed. 2019, 58, 9254-9261
	100	Lansoprazole		L1	2	Angew. Chem. Int. Ed. 2019, 58, 9254-9261
	101	Omeprazole (recemic)		L1	1	Angew. Chem. Int. Ed. 2019, 58, 9254-9261
	102	Thiabendazole		L1	1	Angew. Chem. Int. Ed. 2019, 58, 9254-9261
	103	Axitinib		L1	1	Angew. Chem. Int. Ed. 2019, 58, 9254-9261
	104	Benicar		L1	1	Angew. Chem. Int. Ed. 2019, 58, 9254-9261
	105	Omeprazole sulfide		L1	2	Angew. Chem. Int. Ed. 2019, 58, 9254-9261
	106	Esomeprazole		L1	1	Angew. Chem. Int. Ed. 2019, 58, 9254-9261
	107	Irbesartan		L1	1	Angew. Chem. Int. Ed. 2019, 58, 9254-9261
	108	Chlorzoxazone		L1	1	Angew. Chem. Int. Ed. 2019, 58, 9254-9261
	109	Alizapride		L1	1	Angew. Chem. Int. Ed. 2019, 58, 9254-9261
	110	Carbendazim		L1	2	Angew. Chem. Int. Ed. 2019, 58, 9254-9261
	111	Topiroxostat		L1	2	Angew. Chem. Int. Ed. 2019, 58, 9254-9261
	112	CAL-101		L1	2	Angew. Chem. Int. Ed. 2019, 58, 9254-9261
	113	PARP-1		L1	1	Angew. Chem. Int. Ed. 2019, 58, 9254-9261
	114	PARP-2		L1	1	Angew. Chem. Int. Ed. 2019, 58, 9254-9261
	115	PARP-3		L1	1	Angew. Chem. Int. Ed. 2019, 58, 9254-9261
	116	PARP-4		L1	1	Angew. Chem. Int. Ed. 2019, 58, 9254-9261
	117	Olaparib		L1	1	IScience 2020, 23, 101197
	118	LYI-001		L1	1	IScience 2020, 23, 101197
	119	LYI-002		L1	1	IScience 2020, 23, 101197
	120	Salvianolic Acid A		L1	2	IScience 2020, 23, 101197
	121	hyodeoxycholic acid		L1	1	IScience 2020, 23, 101197
				L2	1	IScience 2020, 23, 101197
	122	Taxol		L1	1	IScience 2020, 23, 101197
				L2	1	IScience 2020, 23, 101197
	123	Forsythoside B		L1	3	IScience 2020, 23, 101197
	124	4-O-trans-caffeoylquinic acid		L1	2	IScience 2020, 23, 101197
	125	Amoxicillin		L1	2	IScience 2020, 23, 101197
	126	7-Amino-3-vinyl-3-cephem-4-carboxylic Acid		L1	2	IScience 2020, 23, 101197
	127	7-Aminocephalosporanic acid		L1	2	IScience 2020, 23, 101197
	128	6-APA		L1	1	IScience 2020, 23, 101197
	129	Cefadroxil Related Compound B		L1	2	IScience 2020, 23, 101197
	130	Ledipasvir intermediate		L1	1	IScience 2020, 23, 101197
	131	Jaceosidin		L1	2	IScience 2020, 23, 101197
	132	Benazepril impurity F		L1	1	IScience 2020, 23, 101197
	133	Loureirin B		L1	2	IScience 2020, 23, 101197
	134	Formononetin		L1	1	IScience 2020, 23, 101197
	135	Combretastatin A4 (CA4)		L1	1	IScience 2020, 23, 101197
	136	Talazoparib (BMN-673)		L1	1	IScience 2020, 23, 101197
	137	Niraparib (MK-4827)		L1	1	IScience 2020, 23, 101197
	138	Pravastatin		L1	1	IScience 2020, 23, 101197
	139	Tranexamic acid		L1	2	IScience 2020, 23, 101197
	140	Montelukast		L1	2	IScience 2020, 23, 101197
	141	7-APRA		L1	2	IScience 2020, 23, 101197
	142	Dehydroabietic amine		L1	1	IScience 2020, 23, 101197
	143	SCH527132		L1	1	IScience 2020, 23, 101197
	144	Enalapril		L1	1	IScience 2020, 23, 101197
	145	Clofibric acid		L1	1	IScience 2020, 23, 101197
	146	Emodin		L1	1	IScience 2020, 23, 101197
	147	Rhein		L1	1	IScience 2020, 23, 101197
	148	Phenethyl caffeate		L1	2	IScience 2020, 23, 101197
	149	Docetaxel		L1	2	IScience 2020, 23, 101197
				L2	1	IScience 2020, 23, 101197
	150	Gibberellic acid		L1	2	IScience 2020, 23, 101197
				L2	1	IScience 2020, 23, 101197
	151	β-estradiol		L2	2	IScience 2020, 23, 101197
	152	Yohimbine		L2	2	IScience 2020, 23, 101197
	153	Fasudil		L3	1	J. Am. Chem. Soc. 2013, 135, 12994-12997
	154	Varenicline		L3	1	J. Am. Chem. Soc. 2013, 135, 12994-12997
	155	Papaverine		L3	1	J. Am. Chem. Soc. 2013, 135, 12994-12997
	156	Camptothecin		L3	1	J. Am. Chem. Soc. 2013, 135, 12994-12997
	157	Rutaecarpine		L4	1	IScience 2020, 23, 101197
	158	Dehydro-abietic acid methyl ester		L4	2	IScience 2020, 23, 101197
	159	Cytisine		L4	2	IScience 2020, 23, 101197
	160	Osthole		L4	2	IScience 2020, 23, 101197
	161	Eugenol		L1	1	This work
	162	Gancaonin I		L1	1	This work
	163	Escin		L1	3	This work
	164	Guaiacol		L1	1	This work
	165	Dexpanthenol		L1	3	This work
	166	Vitamin E		L1	3	This work
	167	Aconitine		L1	3	This work
	168	Inosine		L1	2	This work
	169	Dehydrocholic acid		L1	1	This work
	170	L-Tryptophan		L1	2	This work
	171	Glucosamine		L1	4	This work
	172	Semilicoisoflavone B		L1	1	This work
	173	Salicoside		L1	4	This work
	174	Artesunate		L1	1	This work
	175	Kumatakenin B		L1	1	This work
	176	Ellagic acid		L1	2	This work
	177	Atropine		L1	1	This work
	178	Cinchonine		L1	1	This work
	179	Enoxolone		L1	2	This work
	180	Cortisone acetate		L1	1	This work
	181	Streptomycin		L1	3	This work
	182	Folic acid		L1	2	This work
	183	Kaempferol		L1	2	This work
	184	Folinic acid		L1	2	This work
	185	Methyl hesperidin		L1	4	This work
	186	Merbromin		L1	2	This work
	187	Quinidine hydrochloride		L1	1	This work
	188	Erianin		L1	1	This work
	189	Isorhamnetin-3-O-neohespeidoside		L1	1	This work
	190	N6-methyladenosine (m6A)		L1	1	This work
	191	Digitoxin		L1	4	This work
	192	Octopamine		L1	2	This work
	193	Arbutin		L1	2	This work
	194	Esculin		L1	3	This work
	195	Methyl vanillate		L1	1	This work
	196	Ethyl Vanillate		L1	1	This work
	197	Hydroferulic acid		L1	1	This work
	198	Dihydrocapsaicin		L1	1	This work
	199	Homoveratrumic acid		L1	1	This work
	200	Glycyrol		L1	1	This work
	201	Oleanolic Acid		L1	1	This work
	202	Ethyl ferulate		L1	1	This work
	203	Glycyrrhizic acid		L1	3	This work
	204	Syringic acid		L1	2	This work
	205	Maltose		L1	3	This work
	206	Maltitol		L1	1	This work
	207	Paeoniflorin		L1	1	This work
	208	Corticosterone		L1	1	This work
	209	Cytidine		L1	1	This work
	210	Scopolamine		L1	1	This work
	211	Daidzein		L1	1	This work
	212	Sennoside A		L1	1	This work
	213	Dirithromycin		L1	1	This work
	214	Doramectin		L1	1	This work
	215	Tylosin		L1	1	This work
	216	Aquacrine		L1	1	This work
	217	Erythromycin		L1	3	This work
	218	Monensin		L1	1	This work
	219	Hesperidin		L1	1	This work
	220	Cyanocobalamin		L1	1	This work
	221	Epinephrine		L1	2	This work
	222	Retinoic acid		L1	1	This work
	223	Capsaicin		L1	1	This work
	224	Amphotericin B		L1	3	This work
	225	L-Adrenaline		L1	2	This work
	226	Acarbose		L1	3	This work
	227	Apramycin		L1	2	This work
	228	Vitamin D2		L1	1	This work
	229	Paromomycin		L1	3	This work
	230	Podophyllotoxin		L1	1	This work
	231	Taurocholic acid		L1	2	This work
	232	Fusidine		L1	2	This work
	233	Spectinomycin		L1	1	This work
	234	Cinchonidine		L1	1	This work
	235	Ouabain		L1	4	This work
	236	Nonivamide		L1	1	This work
	237	Hydroquinidine		L1	1	This work
	238	Allantoin		L1	1	This work
	239	Lithocholic acid		L1	1	This work
	240	Topotecan		L1	1	This work
	241	Digoxin		L1	3	This work
	242	Cycloheximide		L1	1	This work
	243	Colistin sulfate		L1	3	This work
	244	Tobramycin		L1	3	This work
	245	Etoposide		L1	1	This work
	246	Isoferulic acid		L1	2	This work
	247	4'-Demethylepipodophyllotoxin		L1	1	This work
	248	Lappaconitine		L1	2	This work
	249	Myricitrin		L1	3	This work
	250	Sinomenine		L1	1	This work
	251	D-Stachyose		L1	3	This work
	252	Neohesperidin		L1	3	This work
	253	18α-Glycyrrhetinic acid		L1	1	This work
	254	Baicalin		L1	3	This work
	255	p-Coumaric acid		L1	2	This work
	256	Trigonelline hydrochloride		L1	1	This work
	257	Madecassic acid		L1	1	This work
	258	Salidroside		L1	2	This work
	259	Asiatic acid		L1	2	This work
	260	Scutellarin		L1	3	This work
	261	Caffeic Acid		L1	2	This work
	262	Sodium Danshensu		L1	2	This work
	263	Betulinic acid		L1	1	This work
	264	Astragalus polyphenols		L1	3	This work
	265	Puerarin (Kakonein)		L1	2	This work
	266	Pterostilbene		L1	1	This work
	267	Picroside II		L1	2	This work
	268	Tetracycline hydrochloride		L1	3	This work
	269	Antrapurol		L1	1	This work
	270	Dicoumarol		L1	1	This work
	271	L-Thyroxine		L1	2	This work
	272	Cyclosporin A		L1	2	This work
	273	Riboflavin		L1	1	This work
	274	Mupirocin		L1	1	This work
	275	Resveratrol		L1	2	This work
	276	Nystatin (Fungicidin)		L1	2	This work
	277	Aloin		L1	3	This work
	278	Aloe-emodin		L1	2	This work
	279	Laetrile		L1	2	This work
	280	Estriol		L1	1	This work
	281	Dopamine		L1	2	This work
	282	Lyothyronine		L1	2	This work
	283	Hematoxylin		L1	2	This work
	284	Thymopentin		L1	3	This work
	285	Bavachinin		L1	1	This work
	286	Astragaloside IV		L1	2	This work
	287	Ginsenoside Rc		L1	3	This work
	288	Gentiopicrin		L1	2	This work
	289	Notoginsenoside R1		L1	1	This work
	290	Ginsenoside Rg1		L1	2	This work
	291	Stevioside		L1	3	This work
	292	Shikonin		L1	2	This work
	293	Gossypol acetic acid		L1	2	This work
	294	Daidzin		L1	1	This work
	295	Arctiin		L1	2	This work
	296	Icariin		L1	2	This work
	297	Rosmarinic acid		L1	3	This work
	298	(-)-Epicatechin		L1	2	This work
	299	Chlorogenic Acid		L1	3	This work
	300	Genistin		L1	2	This work
	301	lithospermic acid		L1	3	This work
	302	Isoacteoside		L1	2	This work
	303	Sinapinic Acid		L1	1	This work
	304	Ligustroflavone		L1	3	This work
	305	Hydroumbellic acid		L1	1	This work
	306	Isorhapontigenin		L1	2	This work
	307	Angoroside C		L1	2	This work
	308	Neomangiferin		L1	2	This work
	309	Corilagin		L1	3	This work
	310	Isobacachalcone		L1	2	This work
	311	3,6'-Disinapoyl sucrose		L1	2	This work
	312	Polygalaxanthone III		L1	3	This work
	313	Hydroxysafflor yellow A		L1	2	This work
	314	Vitexin-2''-O-rhamnoside		L1	3	This work
	315	Mollugin		L1	1	This work
	316	L-Mimosine		L1	1	This work
	317	Secoisolariciresinol diglucoside		L1	3	This work
	318	Dehydroandrographolide Succinate		L1	2	This work
	319	Wedelolactone		L1	2	This work
	320	Kaempferitrin		L1	3	This work
	321	Polydatin		L1	2	This work
	322	Psoralidin		L1	1	This work
	323	Amentoflavone		L1	2	This work
	324	Baohuoside I		L1	3	This work
	325	Epimedin C		L1	2	This work
	326	Gamma-Oryzanol		L1	1	This work
	327	Demethylzeylasteral		L1	2	This work
	328	Forsythoside A		L1	3	This work
	329	Tectoridin		L1	2	This work
	330	Glabridin		L1	2	This work
	331	Licochalcone A		L1	1	This work
	332	Xanthohumol		L1	1	This work
	333	Geneticin		L1	2	This work
	334	Ampicillin		L1	1	This work
	335	Alpha-Hederin		L1	2	This work
	336	Cynaroside		L1	3	This work
	337	Verbascoside		L1	3	This work
	338	Oleanonic Acid		L1	1	This work
	339	Higenamine		L1	2	This work
	340	Mycophenolic acid		L1	1	This work
	341	Mangostin		L1	2	This work
	342	Pedunculoside		L1	1	This work
	343	Echinocystic acid		L1	1	This work
	344	Diammonium Glycyrrhizinate		L1	2	This work
	345	Quercitrin		L1	2	This work
	346	Rhoifolin		L1	3	This work
	347	Glycitin		L1	2	This work
	348	7,8-Dihydroxyflavone		L1	1	This work
	349	Epigallocatechin		L1	3	This work
	350	Sennoside B		L1	2	This work
	351	Proanthocyanidins		L1	4	This work
	352	Cardamoni		L1	2	This work
	353	Chrysophanic Acid		L1	2	This work
	354	Curcumin		L1	1	This work
	355	Gastrodin		L1	2	This work
	356	Magnolol		L1	1	This work
	357	Honokiol		L1	1	This work
	358	Rheic Acid		L1	2	This work
	359	Phloretin		L1	3	This work
	360	L-5-Hydroxytryptophan		L1	2	This work
	361	Geniposide		L1	2	This work
	362	Diosmin		L1	3	This work
	363	Orotic acid		L1	1	This work
	364	Isoliquiritigenin		L1	3	This work
	365	Ursolic acid		L1	1	This work
	366	Piceatannol		L1	1	This work
	367	Ftaxilide		L1	1	This work
	368	Hederagenin		L1	1	This work
	369	Rheochrysidin		L1	2	This work
	370	Geniposidic Acid		L1	3	This work
	371	Cholic Acid		L1	1	This work
	372	4-Hydroxychalcone		L1	1	This work
	373	5-Phenyl-2,4-pentadienoic acid		L1	1	This work
	374	Xanthurenic Acid		L1	2	This work
	375	Kynurenine		L1	3	This work
	376	Mangiferin		L1	3	This work
	377	Abscisic acid		L1	1	This work
	378	Melezitose		L1	2	This work
	379	Melibiose		L1	3	This work
	380	Usnic Acid		L1	1	This work
	381	Orsellinic acid ethyl ester		L1	2	This work
	382	Aleuritic Acid		L1	2	This work
	383	Diosgenin		L1	1	This work
	384	Methyl 4-hydroxycinnamate		L1	1	This work
	385	Spiculisporic Acid		L1	1	This work
	386	Alizarin		L1	2	This work
	387	Methyl Cholate		L1	1	This work
	388	5-Acetylsalicylic acid		L1	2	This work
	389	Glycocholic acid		L1	2	This work
	390	Baccatin III		L1	2	This work
	391	Gibberellic acid		L1	2	This work
	392	3,5-Diiodotyrosine		L1	2	This work
	393	Digitonin		L1	3	This work
	394	2'-Deoxyadenosine monohydrate		L1	2	This work
	395	10-Hydroxycamptothecin		L1	1	This work
	396	Phloretic acid		L1	2	This work
	397	Quinic acid		L1	2	This work
	398	Shikimic Acid		L1	1	This work
	399	Piceid		L1	2	This work
	400	Naringin Dihydrochalcone		L1	3	This work
